# Supplementary material for: Hydrogel-based co-culture and application of two types of islet cells
Source: PLoS One. 2026 Apr 28;21(4):e0347425. doi: 10.1371/journal.pone.0347425 (PMC13123928; doi:10.1371/journal.pone.0347425)
Supplement: S1 Data — (XLSX) [file pone.0347425.s001.xlsx]

## Sheet: Sheet1
S1 Data: Summary of underlying data
Figure No.	Data Description (Variables Summarized)	Data Type
Fig 2	Particle size distribution of sodium alginate microspheres (Mean diameter ± SD).	Quantitative (Microns)
Fig 3	Swelling ratio of microspheres at different time intervals (0h, 2h, 4h, 8h, 12h, 24h).	Percentage (%)
Fig 4	Weight loss percentage of microspheres during the 7-day degradation assay.	Percentage (%)
Fig 5	Mechanical strength measurements (Stress-strain curves) of the hydrogel microspheres.	Quantitative (kPa)
Fig 6	Cell viability percentages (Live/Dead assay) for α-cells and β-cells after 24h, 48h, and 72h.	Percentage (%)
Fig 7	Cell proliferation rates (CCK-8 assay) in control vs. microsphere groups.	Absorbance/Ratio
Fig 8	Comparative cell proliferation rates between the two experimental groups over 72h.	Ratio/Percentage
Fig 9	Quantitative analysis of cell distribution (α/β cell ratio) inside microspheres based on fluorescence.	Cell Counts
Fig 10A	Relative fluorescence intensity over time representing microsphere permeability.	Intensity (RFU)
Fig 10B	Concentration of insulin released in different states (Low vs. High glucose).	Quantitative (ng/mL)
Fig 11A	Glucagon secretion levels measured by ELISA in the microsphere co-culture system.	Quantitative (pg/mL)
Fig 11B	Insulin secretion levels measured by ELISA in the microsphere co-culture system.	Quantitative (ng/mL)
Fig 13A	Blood glucose levels during Intraperitoneal Glucose Tolerance Test (IPGTT) at 0, 30, 60, 120 min.	Glucose (mmol/L)
Fig 13B	Fasting blood glucose levels in different groups of mice post-transplantation.	Glucose (mmol/L)
Fig 14A	Daily body weight changes of mice before and after transplantation across three groups.	Weight (grams)
Fig 14B	Daily blood glucose monitoring data showing restoration of normoglycemia.	Glucose (mmol/L)
Fig 15	Histological score or biocompatibility markers (e.g., fibrosis capsule thickness).	Quantitative (Microns)
